# Supplementary material for: Functional analysis of the Landsberg erecta allele of FRIGIDA
Source: BMC Plant Biol. 2014 Aug 13;14:218. doi: 10.1186/s12870-014-0218-2 (PMC4158083; doi:10.1186/s12870-014-0218-2)
Supplement: Additional file 3: — Expression of FRI in transgenic lines carrying the FRI transgene. [file 12870_2014_218_MOESM3_ESM.zip]

Archive with 1 entries (1 files):
- 12870_2014_218_MOESM3_ESM.eps
