# Supplementary material for: Functional analysis of the Landsberg erecta allele of FRIGIDA
Source: BMC Plant Biol. 2014 Aug 13;14:218. doi: 10.1186/s12870-014-0218-2 (PMC4158083; doi:10.1186/s12870-014-0218-2)
Supplement: Additional file 4: — Assessment of fitness differences between accessions containing FRI-Col, FRI-Ler or FRI-wt alleles. [file 12870_2014_218_MOESM4_ESM.zip]

Archive with 1 entries (1 files):
- 12870_2014_218_MOESM4_ESM.eps
