# Supplementary material for: Functional analysis of the Landsberg erecta allele of FRIGIDA
Source: BMC Plant Biol. 2014 Aug 13;14:218. doi: 10.1186/s12870-014-0218-2 (PMC4158083; doi:10.1186/s12870-014-0218-2)
Supplement: Additional file 5: — Assignment of FRI alleles in Arabidopsis accessions used in Figure 3 and Additional file 4 . For both articles referenced in the table [38,46], FRI alleles are marked with y (yes) when identified in the article and with n (no) when not present in the article. [file 12870_2014_218_MOESM5_ESM.csv]

Accession	FRI_allele	Wilczek_et_al	Atwell_et_al
Aa-0	FRI-Col	y	n
Ag-0	FRI-wt	y	y
Ak-1	FRI-Ler	y	n
Algutsrum	FRI-wt	n	y
Ba-1-2	FRI-wt	n	y
Ba-4-1	FRI-wt	n	y
Ba-5-1	FRI-wt	n	y
Bay-0	FRI-Ler	y	y
Bd-0	FRI-wt	y	n
Bil-5	FRI-wt	n	y
Bil-7	FRI-wt	n	y
Bla-1	FRI-wt	y	n
Blh-1	FRI-Col	n	y
Boo-2-1	FRI-wt	n	y
Bor-1	FRI-wt	y	y
Bor-4	FRI-wt	y	y
Br-0	FRI-wt	n	y
Bro-1-6	FRI-wt	n	y
Bs-1	FRI-Ler	y	y
Bsch-0	FRI-Ler	y	n
Bu-0	FRI-Col	y	y
Bur-0	FRI-wt	y	y
Can-0	FRI-wt	y	n
Cen-0	FRI-wt	y	y
CIBC-17	FRI-wt	n	y
CIBC-5	FRI-wt	y	y
Col-0	FRI-Col	y	y
Ct-1	FRI-Ler	y	y
Da-0	FRI-Ler	y	n
Db-0	FRI-Col	y	n
Dem-4	FRI-wt	n	y
Dr-0	FRI-Ler	y	n
Dra-3-1	FRI-wt	n	y
DraII-1	FRI-wt	n	y
DraIII-1	FRI-wt	n	y
Duk	FRI-Ler	n	y
Eden-1	FRI-wt	n	y
Eden-2	FRI-wt	n	y
Edi-0	FRI-wt	y	y
Eds-1	FRI-wt	n	y
Ei-2	FRI-wt	y	y
Ei-4	FRI-wt	y	n
Eil-0	FRI-Ler	y	n
El-0	FRI-Col	y	n
Ema-1	FRI-wt	y	n
En-1	FRI-Ler	y	y
Ep-0	FRI-Col	y	n
Est-1	FRI-Col	y	y
Fab-2	FRI-wt	n	y
Fab-4	FRI-wt	n	y
Ga-0	FRI-Ler	y	y
Gd-1	FRI-Col	y	y
Ge-1	FRI-Ler	y	n
Gie-0	FRI-Col	y	n
Got-22	FRI-wt	n	y
Got-7	FRI-wt	n	y
Gr-1	FRI-Ler	n	y
Gu-0	FRI-Col	n	y
H55	FRI-Col	n	y
Hi-0	FRI-Ler	y	n
Hn-0	FRI-Col	y	n
Hod	FRI-wt	n	y
Hov-4-1	FRI-wt	n	y
Hs-0	FRI-Col	y	y
HSm	FRI-wt	n	y
In-0	FRI-wt	y	y
Is-0	FRI-Ler	y	y
Jm-0	FRI-Ler	y	y
Ka-0	FRI-Ler	y	y
Kas-2	FRI-wt	n	y
Kavlinge-1	FRI-wt	n	y
Kil-0	FRI-Col	y	n
Kl-0	FRI-Col	y	n
Kn-0	FRI-wt	y	n
Kni-1	FRI-wt	n	y
Knox-10	FRI-wt	n	y
Knox-18	FRI-wt	n	y
Koln	FRI-Col	n	y
Kondara	FRI-wt	n	y
Kulturen-1	FRI-wt	n	y
Kz-1	FRI-wt	n	y
Kz-9	FRI-wt	n	y
La-1	FRI-wt	y	n
Ler-1	FRI-Ler	y	y
Li-2:1	FRI-wt	y	n
Liaram	FRI-wt	n	y
Lillo-1	FRI-wt	n	y
Lip-0	FRI-wt	y	y
Lis-1	FRI-wt	n	y
Lis-2	FRI-wt	n	y
Lisse	FRI-wt	n	y
Ll-0	FRI-wt	n	y
LL-0	FRI-wt	y	n
Ll-2	FRI-wt	y	n
Lm-2	FRI-Ler	y	y
Lov-1	FRI-wt	n	y
Lov-5	FRI-wt	n	y
Lp-2-2	FRI-wt	n	y
Lp-2-6	FRI-wt	n	y
Lu-1	FRI-wt	y	y
Lund	FRI-wt	n	y
Ma-0	FRI-Col	y	n
Mc-0	FRI-Col	y	n
Me-0	FRI-Col	y	n
Mh-1	FRI-Col	y	n
Mir-0	FRI-wt	y	n
Mr-0	FRI-wt	y	y
Mrk-0	FRI-Ler	y	y
Ms-0	FRI-wt	y	n
Mt-0	FRI-Col	n	y
Mz-0	FRI-Col	y	y
Nc-1	FRI-Ler	y	n
Nd-1	FRI-Col	y	y
No-0	FRI-Ler	y	n
Nok-3	FRI-wt	y	y
Np-0	FRI-Col	y	n
Nyl-2	FRI-wt	n	y
Omo-2-1	FRI-wt	n	y
Omo-2-3	FRI-wt	n	y
Or-0	FRI-wt	y	n
Or-1	FRI-wt	n	y
Ost-0	FRI-wt	y	y
Ove-0	FRI-Col	y	n
Oy-0	FRI-Col	y	y
Pa-1	FRI-wt	y	n
Pa-2	FRI-Col	y	n
Per-1	FRI-wt	y	y
Petergof	FRI-Ler	y	y
Pf-0	FRI-Ler	y	n
Pla-0	FRI-wt	y	n
Pn-0	FRI-wt	y	n
PNA-10	FRI-wt	n	y
Pt-0	FRI-Col	y	n
Pu-2-23	FRI-wt	n	y
Pu-2-7	FRI-wt	n	y
Pu-2-8	FRI-wt	n	y
Ra-0	FRI-Ler	y	y
Rak-2	FRI-Ler	y	n
Rd-0	FRI-Col	y	y
Ren-11	FRI-wt	n	y
Rev-1	FRI-wt	n	y
RMX-A02	FRI-wt	n	y
RRS-10	FRI-wt	n	y
RRS-7	FRI-Ler	n	y
Rsch-4	FRI-Ler	n	y
San-2	FRI-wt	n	y
Sap-0	FRI-wt	y	y
Sav-0	FRI-Ler	n	y
Se-0	FRI-wt	y	y
Sei-0	FRI-Ler	y	n
Sf-2	FRI-wt	y	n
Sg-1	FRI-Ler	y	n
Sh-0	FRI-Col	y	n
Shahdara	FRI-wt	n	y
Si-0	FRI-Col	y	n
Sorbo	FRI-wt	n	y
Spr1-2	FRI-wt	y	y
Spr1-6	FRI-wt	n	y
Sq-1	FRI-wt	y	y
Sq-8	FRI-Col	y	y
St-0	FRI-wt	y	y
Ste-0	FRI-wt	y	n
Stw-0	FRI-wt	y	n
Ta-0	FRI-wt	y	y
Tamm-2	FRI-wt	y	y
Tamm-27	FRI-wt	y	y
Te-0	FRI-wt	y	n
Tottarp-2	FRI-wt	n	y
Ts-1	FRI-wt	y	y
Ts-5	FRI-wt	y	y
Tsu-1	FRI-Ler	y	y
Tu-0	FRI-Ler	y	y
Uk-4	FRI-Ler	y	n
Ull-2-5	FRI-wt	n	y
Uod-1	FRI-Ler	y	y
Uod-7	FRI-wt	y	y
Van-0	FRI-wt	y	y
Var-2-1	FRI-wt	n	y
Var-2-6	FRI-wt	n	y
Vi-0	FRI-Col	y	n
Vimmerby	FRI-wt	n	y
Vinslov	FRI-Ler	n	y
Wa-1	FRI-wt	y	y
Wc-2	FRI-Col	y	n
Wei-0	FRI-Ler	y	y
Wei-1	FRI-Ler	y	n
Wil-2	FRI-wt	y	n
Ws	FRI-Col	y	n
Ws-0	FRI-wt	y	y
Ws-2	FRI-Col	y	y
Wt-5	FRI-Ler	y	y
Yo-0	FRI-wt	n	y
Zdr-1	FRI-Ler	y	y
Zdr-6	FRI-wt	y	y
Zu-1	FRI-Ler	y	n
